# Supplementary material for: Correction: Metformin inhibits the proliferation of benign prostatic epithelial cells
Source: PLoS One. 2023 Dec 12;18(12):e0295893. doi: 10.1371/journal.pone.0295893 (PMC10715638; doi:10.1371/journal.pone.0295893)
Supplement: S3 File — (XLSX) [file pone.0295893.s003.xlsx]

## Sheet: Sheet1
BPH		PARP time		GAPDH	RQ	RQ
CTR	1	13778.4	1	19426.1	0.709276
6h	2	17080.8	2	22967.1	0.743709
12h	3	17274.7	3	23679.2	0.729529
24h	4	22507.3	4	22206.7	1.01354		1	0	CTR
48h	5	21366.9	5	23496.3	0.909373	1.28212	1.15075	0.185781	Met 5mM
72h	6	17744.3	6	20167.9	0.879827
		PARP dose		GAPDH		RQ
CTR	1	22139.9	1	21243.3	1.0422
0.1	2	23980.2	2	22881.7	1.04801
0.5	3	23520	3	22319.2	1.0538
1	4	23301.5	4	21874.8	1.06522
5	5	25269.3	5	23785.1	1.0624	1.01938
10	6	23918.7	6	22878.6	1.04546
BPH		p IGF-1R does		GAPDH
CTR	1	22626.5	1	38125.7	0.593473
6h	2	27448.4	2	26999.7	1.01662
12h	3	14015.6	3	26360.9	0.531681
24h	4	10942.1	4	25699.2	0.425774		1	0
48h	5	237.849	5	28092.8	0.00846655	0.0142661	0.0129895	0.00180536
		p IGF-1R time		GAPDH
CTR	1	12575	1	16990.5	0.740118
0.1	2	13064	2	20182.7	0.647284
0.5	3	17928	3	21143.8	0.847907
1	4	339.335	4	19853.7	0.0170918
5	5	182.728	5	21078.4	0.00866896	0.0117129
		IGF-1R does
CTR	1	23831	1	38125.7	0.625063
6h	2	18507	2	26999.7	0.68545
12h	3	16220.1	3	26360.9	0.61531
24h	4	16263.8	4	25699.2	0.632854		1	0
48h	5	18222.5	5	28092.8	0.648656	1.03774	0.852275	0.262293
		IGF-1R time		GAPDH
CTR	1	14364.4	1	16990.5	0.84544
0.1	2	21973.1	2	20182.7	1.08871
0.5	3	20044.4	3	21143.8	0.948003
1	4	11922.8	4	19853.7	0.600534
5	5	11882.8	5	21078.4	0.563744	0.666806
BPH-1		p IRS does
CTR	1	26959.3	1	38125.7	0.707116
6h	2	5193.98	2	26999.7	0.192372
12h	3	9643	3	26360.9	0.365807
24h	4	9042.88	4	25699.2	0.351874		1	0
48h	5	1193.94	5	28092.8	0.0424999	0.0601032	0.0417093	0.0260129
		p IRS Dose
CTR	1	17476.1	1	16990.5	1.02858
0.1	2	19159.2	2	20182.7	0.94929
0.5	3	1920.7	3	21143.8	0.0908399
1	4	172.556	4	19853.7	0.00869137
5	5	505.497	5	21078.4	0.0239817	0.0233154
		pAKT Dose		AKT
CTR	1	18850.8	1	18530.5	1.01728
0.1	2	12659.9	2	17326.1	0.730685
0.5	3	8140.57	3	16550.8	0.491853
1	4	4031.05	4	16667.4	0.241852		1	0
5	5	8854.15	5	20236.4	0.437536	0.430102	0.226328	0.28818
10	6	4148.3	6	18210.8	0.227794
		pAKT 2 Dose		GAPDH
CTR	1	12355.9	1	14826.8	0.833351
0.1	2	2404.5	2	15934.6	0.150897
0.5	3	6143.28	3	16247.3	0.378112
1	4	795.941	4	16279.2	0.0488931
5	5	290.213	5	15441	0.018795	0.0225535
10	6	271.577	6	20178.5	0.0134587
		pERK Dose		GAPDH
CTR	1	15011.9	1	10143.5	1.47994
0.1	2	20515.5	2	18165.2	1.12938
0.5	3	12363.3	3	22438	0.550998
1	4	9469.81	4	19176.4	0.493826		1	0
5	5	2617.67	5	12358.2	0.211816	0.143124	0.314896	0.242922
10	6	0	6	13088.8	0
		pERK 2 Dose		GAPDH
CTR	1	14995.4	1	14680.9	1.02143
0.1	2	9667.28	2	16346.1	0.591411
0.5	3	2630.38	3	16115.9	0.163216
1	4	12274.3	4	15731.8	0.780223
5	5	7561.15	5	15210.6	0.497096	0.486669
10	6	1200.67	6	12020.2	0.0998874
		cyclin D1 dose		GAPDH
CTR	1	17265.2	1	11594.5	1.48908		1	0
5	2	215.506	2	13731.7	0.0156941	0.0105394	0.00531146	0.00739344
		cyclin D1 2 dose		GAPDH
CTR	1	13173.6	1	10026.3	1.3139
5	2	10.236	2	93291.2	0.000109721	8.3508e-05
		cyclin D2 dose		GAPDH
CTR	1	15112.7	1	11594.5	1.30343
5	2	10263	2	13731.7	0.747398	0.573408	0.605804	0.0458156
		cyclin D2 2 dose		GAPDH
CTR	1	34361.7	1	51585.9	0.666106
5	2	15626.7	2	36759.3	0.425109	0.638201
		cyclin D3 dose		GAPDH
CTR	1	20511.2	1	11594.5	1.76904
5	2	1885.87	2	13731.7	0.137337	0.0776337	0.0954797	0.0252382
		cyclin D3 2 dose		GAPDH
CTR	1	29284.5	1	51585.9	0.567685
5	2	2364.85	2	36759.3	0.0643333	0.113326

## Sheet: Fig 3B 3C
	p IGF-1R does		GAPDH
	22626.5	1	38125.7	0.593473
	27448.4	2	26999.7	1.01662
	14015.6	3	26360.9	0.531681
	10942.1	4	25699.2	0.425774		1	0
	237.849	5	28092.8	0.00846655	0.0142661	0.0129895	0.00180536
		p IGF-1R time		GAPDH
	1	12575	1	16990.5	0.740118
	2	13064	2	20182.7	0.647284
	3	17928	3	21143.8	0.847907
	4	339.335	4	19853.7	0.0170918
	5	182.728	5	21078.4	0.00866896	0.0117129

## Sheet: Fig 4C 4D
		pERK Dose		GAPDH
	1	15011.9	1	10143.5	1.47994
	2	20515.5	2	18165.2	1.12938
	3	12363.3	3	22438	0.550998
	4	9469.81	4	19176.4	0.493826		1	0
	5	2617.67	5	12358.2	0.211816	0.143124	0.314896	0.242922
	6	0	6	13088.8	0
		pAKT Dose		GAPDH
	1	18850.8	1	18530.5	1.01728
	2	12659.9	2	17326.1	0.730685
	3	8140.57	3	16550.8	0.491853
	4	4031.05	4	16667.4	0.241852		1	0
	5	8854.15	5	20236.4	0.437536	0.430102	0.226328	0.28818
	6	4148.3	6	18210.8	0.227794
